# Supplementary material for: The Potential for PE Microplastics to Affect the Removal of Carbamazepine Medical Pollutants from Aqueous Environments by Multiwalled Carbon Nanotubes
Source: Toxics. 2021 Jun 12;9(6):139. doi: 10.3390/toxics9060139 (PMC8231597; doi:10.3390/toxics9060139)
Supplement: Supplementary file 1 [file toxics-09-00139-s001.zip]

Archive with 1 entries (1 files):
- toxics-1247947-supplementary.pdf
